# Supplementary material for: Association of PM2.5 and Its Chemical Compositions with Metabolic Syndrome: A Nationwide Study in Middle-Aged and Older Chinese Adults
Source: Int J Environ Res Public Health. 2022 Nov 8;19(22):14671. doi: 10.3390/ijerph192214671 (PMC9690751; doi:10.3390/ijerph192214671)
Supplement: Supplementary file 1 [file ijerph-19-14671-s001.zip]

Archive with 1 entries (1 files):
- ijerph-2001574-supplementary.pdf
